# Supplementary material for: Mining the Plasma Cell Transcriptome for Novel Cell Surface Proteins
Source: Int J Mol Sci. 2018 Jul 24;19(8):2161. doi: 10.3390/ijms19082161 (PMC6121261; doi:10.3390/ijms19082161)
Supplement: Supplementary file 1 [file ijms-19-02161-s001.zip]

Archive with 1 entries (1 files):
- ijms-328274-SI.pdf
